# Supplementary material for: Random number datasets generated from statistical analysis of randomly sampled GSM recharge cards
Source: Data Brief. 2016 Dec 9;10:269–76. doi: 10.1016/j.dib.2016.12.003 (PMC5167235; doi:10.1016/j.dib.2016.12.003)
Supplement: Supplementary file 2 — Supplementary material [file mmc2.zip]

Archive with 3 entries (2 files):
- mmc2/
- mmc2/Supplementary DATA 1.xlsx
- mmc2/Supplementary DATA 2.docx
