# Supplementary material for: Random number datasets generated from statistical analysis of randomly sampled GSM recharge cards
Source: Data Brief. 2016 Dec 9;10:269–76. doi: 10.1016/j.dib.2016.12.003 (PMC5167235; doi:10.1016/j.dib.2016.12.003)
Supplement: Supplementary file 2 — Supplementary material [file mmc2.zip › mmc2/Supplementary DATA 1.xlsx]

## Sheet: Sheet1
6	7	4	1	9	2	7	6	1	0	8	0	1	1	6	2
3	5	8	9	2	0	4	6	4	5	2	5	2	5	3	7
8	9	0	6	9	9	8	8	3	0	4	3	3	5	4	6
1	3	9	5	9	1	0	5	1	9	5	0	5	6	3	1
6	3	2	4	8	5	9	7	4	8	6	9	7	3	1	3
7	5	7	8	0	5	2	5	0	4	9	5	8	2	7	0
1	3	0	5	5	6	5	1	9	7	6	7	5	1	5	2
9	3	6	7	0	8	3	0	9	5	4	6	4	3	5	0
2	2	3	2	9	4	1	9	1	0	2	9	1	9	4	6
2	5	2	1	3	5	8	3	6	2	0	7	2	2	0	1
8	7	1	7	5	9	4	2	3	0	2	1	9	0	3	4
0	6	6	8	9	7	0	8	4	6	3	0	8	9	4	5
1	1	2	4	0	9	2	1	6	8	6	5	5	1	7	0
2	1	0	2	5	6	3	3	1	7	7	5	8	6	5	9
7	6	5	4	7	8	9	2	2	8	8	7	3	5	0	0
0	9	7	6	0	7	0	3	4	2	4	8	4	7	6	7
7	1	5	4	3	4	6	2	9	0	2	1	0	4	3	4
2	8	9	3	0	2	1	5	3	5	1	3	1	1	2	9
4	1	8	6	6	3	4	0	4	4	6	6	9	0	6	4
3	4	3	2	0	2	2	9	8	6	0	4	3	2	0	3
2	2	5	6	2	1	8	7	6	3	7	5	1	3	9	1
0	5	9	2	0	5	9	9	0	9	4	8	2	9	5	6
2	6	2	0	6	8	4	1	0	0	8	7	5	2	4	0
8	4	9	1	4	1	1	6	3	2	6	8	4	3	6	6
6	0	9	8	6	4	7	2	9	9	9	9	3	4	9	1
4	3	1	0	1	2	6	9	4	3	2	8	6	1	6	5
2	5	9	6	6	4	5	6	0	6	7	9	8	7	0	1
0	6	6	3	1	0	3	0	9	9	2	6	7	4	5	0
7	9	1	2	5	1	0	5	1	0	3	0	4	2	5	3
3	7	6	5	8	2	4	3	8	6	4	9	5	9	0	2
8	1	0	7	9	0	6	4	5	1	1	6	2	3	9	6
3	6	3	6	2	1	1	2	0	5	4	4	0	0	9	7
6	5	4	0	0	7	7	4	0	7	3	9	1	8	9	0
1	5	8	7	6	2	3	8	5	7	4	0	3	7	0	8
8	2	6	4	5	9	8	9	4	8	7	5	6	2	2	2
4	8	3	8	9	3	6	3	6	1	2	2	7	8	6	9
2	2	9	0	0	5	5	9	1	4	3	1	8	4	0	7
7	8	2	4	9	0	4	1	4	7	6	5	4	0	0	3
4	0	3	9	5	8	3	7	1	1	4	9	9	0	8	0
2	3	1	0	7	1	1	2	2	5	9	0	1	0	2	9
0	1	4	3	9	3	9	8	7	1	2	2	2	3	0	4
7	6	6	4	4	6	5	9	9	7	6	5	6	1	1	8
3	9	9	6	0	4	1	6	3	2	1	9	7	8	3	3
7	1	1	5	3	8	9	3	4	5	9	1	0	8	9	0
5	8	1	6	4	7	3	6	2	6	4	0	5	5	7	1
4	2	6	2	1	6	8	1	2	7	2	5	8	5	6	7
3	0	0	4	0	2	6	0	3	4	4	3	3	0	4	2
9	4	1	6	8	9	4	7	3	7	3	6	8	2	3	3
5	6	8	3	3	4	0	9	6	8	5	7	1	0	3	5
9	2	9	1	5	9	2	5	5	6	2	2	2	0	8	9
2	8	3	0	9	8	1	8	2	2	8	4	9	3	0	0
1	9	4	1	4	6	4	4	1	9	5	6	7	6	9	7
7	2	9	7	8	4	7	8	1	0	7	4	0	6	4	3
4	4	8	3	5	5	8	1	3	9	1	7	4	8	7	9
6	3	2	5	2	9	9	7	8	2	8	5	1	7	4	7
4	2	8	9	3	1	4	4	7	4	4	9	2	8	1	0
3	6	3	1	4	6	5	3	3	8	2	2	9	8	4	8
0	6	3	5	2	2	0	4	5	7	0	7	3	1	7	3
3	8	4	5	0	1	5	4	6	2	2	1	8	5	9	6
0	0	3	0	7	7	1	6	8	8	3	8	1	7	1	9
1	3	2	7	8	4	3	8	5	7	6	6	6	2	9	1
5	6	7	4	1	7	0	9	5	3	0	8	3	1	4	9
1	8	0	7	5	2	4	8	2	0	2	4	0	9	9	8
5	9	8	8	8	5	7	6	4	7	3	1	2	4	8	6
9	2	5	7	2	7	2	5	9	9	9	7	5	6	2	0
0	6	4	7	9	6	5	1	0	3	0	4	4	5	4	6
6	1	7	1	1	3	1	2	6	5	8	3	8	7	3	1
5	9	4	6	2	0	8	2	9	3	4	2	6	1	4	3
0	8	0	5	4	7	9	4	5	5	3	8	7	0	9	9
3	6	6	0	9	9	0	4	1	5	6	7	5	3	5	4
8	0	2	2	6	5	2	7	0	4	1	0	1	5	1	9
2	7	3	0	0	0	4	4	6	7	7	4	9	6	9	0
6	2	0	0	2	5	8	9	6	6	5	3	2	3	7	1
7	4	4	1	8	4	0	7	7	8	7	1	7	1	2	3
1	4	8	1	4	3	3	2	8	6	9	0	3	8	9	2
2	8	9	5	1	3	9	8	3	4	3	8	6	0	8	8
6	9	2	0	2	8	1	8	1	3	8	9	8	1	1	1
0	0	4	4	0	1	7	2	1	5	4	4	0	4	3	5
7	3	7	9	6	7	0	1	9	7	3	7	9	6	0	8
9	5	6	5	4	5	9	4	8	3	6	0	5	8	6	6
0	4	1	1	0	5	0	0	9	8	0	2	7	2	1	9
7	6	3	7	9	0	2	7	4	6	7	3	1	9	8	8
4	7	6	5	6	1	8	6	2	8	1	1	2	3	8	2
8	7	9	3	8	8	9	7	7	2	8	9	0	1	8	1
9	2	5	0	4	6	1	5	2	8	4	6	8	9	0	0
4	1	3	7	3	7	0	0	6	5	2	4	4	4	5	4
7	4	1	6	6	4	6	7	5	9	8	8	6	4	7	8
5	4	8	5	4	2	5	4	9	8	9	7	8	6	2	1
2	9	5	0	6	6	0	8	1	5	1	0	9	8	9	5
2	4	0	3	3	1	3	1	5	8	9	9	3	7	0	0
1	9	3	0	9	9	8	1	9	7	3	6	2	6	1	6
4	6	4	9	8	9	4	1	4	8	5	1	6	4	6	1
9	7	8	5	7	3	2	7	3	9	2	3	0	1	8	9
0	8	0	4	4	0	9	3	5	7	7	6	2	3	3	4
8	4	5	9	8	7	6	4	7	9	6	9	5	1	5	3
0	8	9	6	5	8	5	5	1	6	8	5	1	3	9	3
1	8	9	3	3	2	8	4	2	9	4	4	6	0	7	0
7	1	4	5	0	0	2	2	5	2	7	8	4	4	5	7
6	4	9	0	3	9	4	2	0	2	4	0	2	8	1	3
1	2	4	8	8	3	6	4	8	6	1	2	6	1	2	8
5	9	7	9	4	5	3	6	2	4	6	9	3	3	2	9
6	3	2	1	3	7	7	4	7	0	2	6	1	3	9	8
4	0	8	7	8	6	1	4	4	5	8	4	4	1	5	1
7	1	3	4	5	2	8	5	0	5	9	7	2	5	3	6
9	6	2	1	6	4	4	6	7	0	9	8	9	3	3	0
3	9	7	8	8	5	5	3	1	3	4	5	3	2	1	4
8	4	0	1	8	2	0	7	5	4	8	6	4	0	0	2
2	9	9	5	3	6	9	1	0	0	8	0	1	4	4	9
2	7	4	2	1	9	4	8	2	1	3	7	5	8	6	4
4	3	7	7	5	0	0	6	7	8	5	1	7	1	6	5
6	2	3	0	4	6	8	7	6	1	9	5	3	8	9	1
5	2	5	1	6	2	5	6	5	0	6	7	0	4	7	7
1	6	9	7	9	9	1	7	3	6	2	0	6	1	8	4
3	8	5	7	6	3	4	5	2	7	0	4	9	7	5	1
1	9	8	6	3	2	9	9	6	4	0	0	1	9	7	6
1	8	1	1	6	1	2	0	1	0	8	5	8	3	1	9
3	2	4	5	2	1	2	8	6	3	1	7	5	2	4	2
8	5	6	9	0	6	5	6	9	0	0	3	7	9	9	6
0	7	6	4	1	7	5	3	8	6	6	1	4	0	2	5
7	4	1	1	8	9	8	4	7	9	5	9	9	8	4	7
5	8	2	8	2	0	5	7	5	5	9	6	3	4	8	2
7	7	8	3	4	6	8	7	3	6	2	2	2	9	4	1
3	7	4	0	3	4	7	0	9	1	9	3	1	2	0	9
1	3	7	2	4	8	6	9	2	0	7	1	9	0	0	7
6	5	6	5	6	6	3	5	4	8	0	2	0	8	3	4
9	2	0	4	8	8	2	6	8	3	7	0	6	1	6	2
5	0	1	2	7	8	1	2	0	7	4	6	8	5	7	5
9	9	4	0	3	3	6	7	3	8	0	4	1	7	0	0
8	7	8	9	5	3	7	5	1	8	3	2	7	0	6	4
5	8	0	6	2	7	3	2	0	7	8	8	6	8	6	5
9	7	1	5	0	9	0	3	2	8	0	7	3	7	7	8
5	1	3	4	1	0	6	8	7	5	9	3	6	2	1	7
9	0	7	2	8	8	7	9	0	6	7	2	2	7	9	0
2	1	4	8	0	4	1	0	4	9	0	0	8	9	8	1
5	7	3	0	4	8	3	1	8	1	9	7	4	5	2	7
5	8	1	6	1	9	4	4	8	7	7	9	1	3	0	9
0	5	6	4	2	1	3	6	0	8	5	4	6	8	6	2
7	3	7	1	3	1	2	2	8	3	9	3	4	3	8	5
8	5	0	9	2	7	5	3	7	4	1	0	2	0	2	0
1	3	3	0	4	4	6	7	5	5	5	1	9	2	6	3
5	6	5	2	3	8	4	0	3	6	2	6	6	4	8	7
3	4	4	8	7	6	3	5	9	7	9	3	8	7	7	9
0	0	7	2	1	5	1	3	8	7	8	4	0	5	6	3
8	6	3	0	9	8	7	9	9	4	5	0	9	0	8	0
0	7	6	8	1	1	9	2	6	0	4	2	3	1	3	5
4	5	9	8	6	1	2	8	3	0	1	5	7	4	9	3
8	8	4	3	4	8	1	1	7	3	2	3	8	6	5	7
2	7	9	9	0	7	5	4	4	4	8	6	4	8	4	3
0	4	8	1	7	0	3	8	1	8	5	7	3	2	1	9
9	5	1	6	3	7	4	5	8	7	9	2	1	4	5	1
4	9	5	4	0	3	2	2	7	6	3	9	5	7	6	8
6	0	6	8	1	6	3	3	8	0	4	2	8	8	2	0
4	3	0	9	5	4	6	8	7	1	5	4	0	1	4	5
8	5	4	7	2	5	7	3	9	7	1	8	7	5	7	1
9	7	7	1	3	1	8	9	2	9	5	1	3	0	2	2
4	5	3	2	6	1	1	6	6	6	3	7	1	6	2	8
5	2	6	6	2	7	0	7	1	2	7	0	9	8	7	0
2	7	2	3	6	2	3	0	8	2	5	9	7	4	5	8
0	4	5	7	2	0	5	1	4	6	9	7	2	5	9	3
1	3	8	6	7	1	2	5	2	6	8	6	8	5	2	7
4	5	2	9	3	3	6	7	7	2	5	3	9	3	7	5
4	4	8	0	5	9	8	4	8	4	1	2	3	9	1	6
0	6	8	0	3	4	3	9	7	2	2	9	4	5	9	2
1	0	3	0	0	8	9	3	1	4	5	0	6	5	4	8
8	6	9	3	4	2	4	3	6	1	2	2	5	7	7	9
5	4	0	9	5	9	8	5	3	3	5	1	0	9	4	4
9	3	9	5	9	8	3	3	4	9	3	4	8	4	2	2
7	9	6	3	1	4	1	9	8	4	7	5	5	5	4	3
6	5	4	6	0	2	6	2	6	1	8	2	4	0	5	7
7	4	1	9	8	1	9	1	7	9	1	5	1	2	4	9
8	9	2	5	7	5	0	9	9	7	7	0	6	9	0	5
3	0	3	3	1	7	8	0	6	4	9	3	2	4	7	2
5	7	2	4	0	6	2	5	3	5	6	8	7	7	9	4
0	4	4	6	4	5	0	6	2	3	5	7	1	3	9	0
5	3	1	9	8	8	9	7	0	2	9	6	3	5	0	3
4	8	6	3	6	4	7	2	9	7	4	1	9	0	8	8
8	9	3	5	7	0	2	4	7	2	7	2	0	8	2	6
0	5	0	0	2	9	5	7	6	2	9	5	4	9	3	7
6	2	9	6	5	5	4	8	3	1	3	0	1	2	1	6
6	8	2	3	1	3	3	5	1	5	0	3	2	6	2	3
9	3	1	8	8	5	1	8	9	0	4	9	6	9	3	1
3	1	7	7	9	0	8	6	0	3	3	6	7	7	8	3
4	1	7	9	2	4	2	6	3	9	7	2	9	9	1	7
6	7	8	5	6	1	0	6	0	3	2	1	7	8	0	0
6	6	8	1	5	2	7	8	8	9	0	6	5	4	6	2
9	3	1	2	8	5	4	7	4	3	0	7	0	1	7	8
8	7	3	3	5	9	0	4	2	9	7	5	9	9	1	5
4	8	6	6	4	7	4	6	5	4	1	8	1	5	4	0
8	7	5	9	8	3	5	0	1	5	5	0	7	6	5	7
8	8	4	2	3	3	8	5	0	8	9	2	5	9	2	2
6	1	0	5	5	2	7	8	3	1	0	6	4	6	2	3
5	3	0	2	4	3	1	0	3	2	7	9	2	6	5	9
9	2	1	1	7	5	3	9	3	8	1	1	1	7	4	4
6	3	3	4	9	3	6	9	6	4	4	2	0	4	3	7
4	6	7	9	5	8	7	2	9	1	0	0	8	1	5	5
6	9	6	2	2	2	4	8	1	2	3	4	5	6	1	9
1	4	1	9	8	7	5	6	6	3	7	8	7	8	7	8
6	6	5	4	4	8	8	4	9	8	9	3	3	7	6	9
2	7	4	8	5	0	7	9	7	0	4	7	2	2	6	4
7	4	7	7	7	8	0	1	5	6	0	1	9	9	7	7
5	3	8	9	2	4	6	3	1	4	1	5	4	5	3	6
3	4	2	8	7	6	3	9	6	1	6	6	1	0	0	0
2	6	0	8	6	5	2	6	0	8	7	9	8	4	6	9
3	1	3	8	9	3	0	6	7	1	2	2	9	9	4	4
8	5	9	5	4	8	6	4	1	9	3	0	6	1	7	6
1	6	9	0	1	3	3	6	8	3	6	6	7	6	3	5
2	1	4	3	7	5	3	4	3	7	0	4	9	8	2	0
0	7	1	9	4	0	0	7	9	6	5	9	4	7	5	9
8	5	7	2	3	3	9	2	6	0	4	8	5	2	2	4
7	5	2	5	8	1	7	8	5	4	8	0	1	0	3	1
6	1	8	7	0	8	6	2	9	0	5	3	2	6	2	8
1	0	9	9	7	9	6	9	4	9	7	9	7	3	9	4
6	9	4	8	4	1	0	8	6	8	2	4	0	9	5	9
4	7	6	1	5	9	9	1	1	3	0	7	6	7	1	6
5	2	9	1	1	3	1	5	9	8	5	3	5	6	8	8
9	1	2	3	0	2	7	1	1	2	6	6	4	8	2	4
6	3	2	8	5	8	6	0	7	7	7	5	3	6	7	3
2	6	9	2	9	6	8	7	2	3	1	9	1	6	8	6
3	4	7	9	8	7	3	5	5	1	2	6	8	4	7	2
1	3	0	6	5	4	9	6	0	2	8	2	5	7	4	7
4	2	7	3	1	2	8	9	1	3	9	4	7	1	1	0
5	5	5	9	0	0	6	1	1	0	6	3	4	2	6	1
2	5	6	8	9	5	3	5	2	7	7	4	2	9	1	6
4	4	8	4	6	5	2	4	7	9	3	8	3	4	6	4
8	0	4	4	4	8	9	1	4	4	9	2	8	5	3	8
9	6	6	9	3	1	0	5	5	3	5	7	0	0	8	5
6	5	9	5	9	2	9	7	8	9	1	8	7	3	0	8
4	9	5	2	8	7	9	1	9	5	3	9	5	6	8	3
9	3	4	0	1	0	0	8	6	0	2	2	9	0	6	5
2	1	5	9	0	4	4	5	5	1	5	5	1	9	2	4
4	0	5	2	6	0	2	2	4	9	1	6	2	4	5	3
7	4	7	2	3	6	9	8	0	6	7	4	4	9	5	2
9	2	8	8	7	6	2	1	7	5	0	1	5	2	6	7
0	7	5	5	9	9	7	9	4	0	9	7	9	0	7	0
3	9	2	7	5	0	9	5	0	4	3	9	7	1	9	8
2	5	0	1	0	7	2	9	5	6	5	3	4	9	2	9
8	8	7	8	8	8	4	4	4	8	3	5	3	2	3	6
1	1	0	3	5	6	1	7	5	4	1	0	9	5	1	2
1	2	6	9	4	4	2	0	8	1	0	2	5	2	4	5
7	9	8	2	3	9	3	1	4	6	5	9	1	1	9	6
3	5	0	0	1	1	9	0	6	1	2	3	0	0	1	7
3	4	9	0	7	4	6	4	0	4	7	0	3	6	0	3
7	6	5	3	6	0	3	5	8	9	4	2	4	6	8	1
6	5	8	3	2	5	6	8	9	7	2	8	3	7	4	8
5	1	4	6	6	6	8	7	5	2	3	7	0	4	3	9
3	1	6	8	7	3	5	7	4	1	8	1	4	2	2	2
9	0	7	3	1	7	4	5	3	9	4	0	7	6	8	6
2	6	4	8	2	4	8	1	9	3	9	8	5	0	6	9
0	9	7	7	3	4	6	9	0	9	8	3	4	5	5	3
9	3	2	3	2	0	0	8	6	5	0	5	3	1	6	5
0	0	1	6	0	7	7	4	5	1	1	3	0	3	6	8
8	0	9	4	1	0	9	3	8	8	6	9	7	5	3	3
3	1	0	2	6	8	9	1	5	8	4	4	0	3	7	3
3	6	0	9	4	2	1	4	4	6	8	7	6	8	5	2
3	6	7	6	9	1	8	1	5	2	1	9	7	5	7	3
5	5	9	8	5	9	5	0	1	9	6	5	3	0	9	2
1	9	8	5	6	1	0	5	7	4	8	4	2	2	1	4
4	7	5	7	7	2	9	0	2	5	7	3	6	4	7	2
9	6	7	6	7	6	4	1	0	1	9	8	0	9	5	8
1	6	6	7	6	8	7	4	6	4	5	6	8	1	8	7
7	8	8	5	1	7	3	7	2	6	8	0	4	6	3	9
1	1	1	1	6	9	0	1	9	2	1	3	6	3	4	5
3	3	1	9	2	4	1	4	3	4	6	4	2	7	3	7
6	5	8	5	4	6	6	3	0	6	9	2	9	8	0	8
2	2	1	0	9	2	9	5	7	8	8	1	5	4	9	3
1	1	6	6	8	3	3	8	2	3	4	0	4	3	4	9
4	7	5	6	3	7	8	9	7	2	3	8	7	4	0	5
7	1	1	8	4	0	2	0	1	7	1	7	6	2	2	4
3	4	3	9	2	3	7	8	8	6	4	9	3	9	3	1
2	3	4	5	2	2	5	2	6	7	0	2	8	2	8	8
7	0	8	7	3	4	9	4	5	3	5	6	2	8	9	0
2	9	2	6	4	9	1	0	6	9	1	3	1	6	0	2
0	8	9	7	7	0	9	8	4	0	3	5	6	1	3	9
6	1	1	0	6	0	4	6	8	7	0	1	5	7	9	7
0	1	7	6	2	1	0	5	6	8	8	7	9	9	2	5
1	6	2	1	6	4	5	9	8	5	2	2	7	4	0	8
9	9	9	7	1	5	9	0	0	1	0	4	9	9	6	3
0	3	0	1	7	7	8	2	4	5	9	6	6	3	0	0
4	9	8	4	8	2	3	0	2	3	4	2	2	0	5	1
0	7	7	5	2	9	7	6	9	1	6	5	0	4	8	8
6	1	4	6	8	3	4	3	7	5	8	7	8	7	7	4
1	3	4	9	9	1	2	7	2	6	6	3	6	2	1	5
2	2	6	0	3	3	8	3	8	9	8	2	1	3	8	2
8	3	6	8	9	2	5	1	5	3	2	4	3	9	1	6
8	0	2	2	8	9	1	6	8	2	4	6	4	5	1	4
0	2	5	5	1	8	6	9	0	4	0	1	9	7	5	2
4	3	7	1	6	2	5	2	2	0	6	9	8	1	1	9
6	7	0	7	5	3	8	9	4	1	0	8	0	3	6	6
9	8	0	9	7	1	7	0	5	2	2	5	9	2	1	0
7	3	6	2	9	4	9	9	6	1	3	3	2	5	1	9
0	4	1	9	6	6	4	8	1	8	7	4	7	6	3	4
2	9	9	4	8	3	5	0	6	1	2	6	9	8	5	5
0	4	3	6	2	0	6	7	3	1	3	5	0	4	2	2
7	6	6	1	2	7	5	5	0	2	0	3	8	2	7	7
6	2	5	3	3	5	8	6	5	5	1	1	5	7	0	0
8	5	3	8	5	8	1	1	8	3	9	2	2	1	1	4
9	2	8	6	9	2	2	8	5	8	2	8	0	8	4	1
9	1	7	4	7	7	1	4	4	1	6	0	7	6	5	2
5	5	4	3	2	6	8	8	2	8	6	3	8	0	8	8
2	9	5	3	8	3	7	2	1	9	4	4	4	5	2	7
9	5	7	2	7	9	0	2	8	8	7	1	8	8	6	5
7	4	2	7	3	2	4	4	7	0	3	8	3	2	4	2
0	1	1	4	1	1	3	2	5	3	5	1	8	7	0	6
7	0	0	7	9	6	2	3	3	2	1	2	9	3	5	5
8	5	7	0	3	6	7	0	2	5	0	1	7	9	9	7
9	0	5	6	2	4	1	3	8	3	1	0	8	1	1	0
1	2	5	4	6	5	3	7	0	7	9	7	2	0	0	6
8	5	8	1	7	3	4	3	9	5	5	6	6	4	3	5
9	1	0	8	9	4	6	6	8	1	6	8	7	9	5	1
4	0	0	9	2	9	7	3	2	0	2	9	1	6	0	8
2	4	9	9	1	8	2	9	7	7	8	6	3	7	8	3
9	0	3	4	0	2	0	1	8	2	3	1	0	5	3	7
8	8	4	3	8	4	5	0	0	3	1	4	7	8	9	5
4	3	7	1	3	0	1	7	9	0	6	3	5	0	0	4
6	8	2	3	7	1	6	5	2	5	0	5	9	2	8	2
9	8	1	4	5	0	3	0	1	6	1	0	1	3	7	6
2	0	1	8	7	7	0	4	4	9	3	2	0	7	3	1
3	0	0	6	4	6	8	8	7	4	6	8	3	9	7	4
5	2	6	5	1	6	4	4	9	6	5	1	5	3	5	2
1	1	6	8	6	0	1	0	4	9	1	9	8	1	3	5
7	8	5	3	8	8	7	8	4	1	2	5	1	3	6	7
4	5	5	2	4	4	6	7	6	7	6	7	0	7	9	6
0	0	8	8	0	7	0	2	6	0	3	1	2	4	6	3
1	2	1	8	3	0	2	5	3	9	0	8	8	5	7	8
3	0	5	1	1	0	6	5	2	5	1	6	5	6	8	5
9	0	0	7	7	5	7	9	1	1	3	0	7	8	1	1
6	3	7	5	5	7	2	3	4	4	0	7	5	9	9	7
7	7	5	2	2	9	5	6	3	2	5	6	4	2	6	8
3	5	8	2	0	9	7	0	3	4	7	5	6	3	1	2
5	1	5	0	9	1	9	7	0	2	9	1	5	0	1	3
2	7	5	7	4	6	6	9	9	6	7	8	0	1	7	1
3	8	1	5	1	2	5	3	1	9	4	9	3	2	3	9
4	4	6	8	5	6	3	3	0	3	5	6	8	5	9	2
3	6	5	1	7	2	6	5	2	1	0	8	1	6	2	0
5	0	1	5	1	5	5	1	6	0	5	5	4	7	5	4
0	9	2	3	4	6	4	2	8	3	4	7	2	3	4	7
5	7	3	9	7	2	3	0	9	0	9	8	5	5	4	8
3	9	6	4	5	1	2	9	3	3	6	9	3	8	6	1
7	4	0	3	0	5	7	0	2	0	5	4	8	4	5	6
9	7	5	3	2	5	1	2	7	0	7	2	7	8	3	7
6	0	5	2	5	9	6	3	4	2	8	3	6	7	3	8
3	2	3	7	5	4	2	6	7	2	1	4	4	2	2	5
8	8	1	5	3	7	1	0	9	9	4	3	0	0	4	8
5	1	2	4	4	5	4	7	4	6	5	1	2	6	0	1
6	7	7	1	2	3	8	2	3	5	6	7	0	8	1	2
5	9	3	4	9	6	5	6	7	7	1	9	6	1	5	4
3	4	4	6	1	9	6	2	6	2	0	8	9	6	8	5
6	0	2	4	8	6	0	0	2	4	6	6	2	5	4	7
5	6	3	7	0	6	7	3	8	4	7	4	6	7	2	9
3	0	8	8	1	3	1	6	2	8	9	3	7	8	4	2
5	0	0	1	3	0	5	2	2	2	1	5	0	9	2	1
7	8	7	2	0	8	1	0	7	3	7	7	6	3	8	6
5	2	2	6	6	3	9	3	7	5	0	3	1	6	4	4
8	3	4	3	6	8	5	2	0	3	3	1	9	5	3	4
7	2	4	1	5	5	7	6	7	4	0	0	4	0	7	6
5	1	0	4	3	4	4	0	8	6	3	7	0	2	8	0
8	4	6	8	8	0	5	3	8	4	5	8	1	1	0	1
7	4	3	3	1	1	7	3	5	1	8	4	5	7	1	5
6	9	8	2	0	7	2	5	1	4	6	1	8	6	9	2
1	3	3	7	7	8	6	9	3	6	8	8	6	5	6	3
0	9	7	2	9	4	0	3	5	5	1	5	9	0	9	7
1	2	0	4	3	9	5	1	0	7	2	0	0	4	2	4
8	8	9	4	0	2	7	5	5	6	7	3	3	7	0	5
3	7	2	0	4	3	8	1	5	1	8	1	6	6	5	6
4	7	3	1	5	9	2	0	3	8	6	5	0	5	7	0
9	5	6	3	6	0	9	2	1	2	4	8	2	9	8	4
7	6	9	7	7	5	7	6	9	9	1	5	9	2	7	6
0	2	2	4	9	3	0	1	5	3	7	6	6	7	8	9
5	9	8	3	1	8	4	8	0	0	8	4	4	4	8	3
4	8	9	0	7	9	7	1	3	5	6	5	0	6	3	1
8	8	2	8	1	7	2	9	3	2	8	2	3	1	6	4
4	0	1	9	7	5	8	3	2	1	3	4	5	3	8	1
2	2	2	1	9	1	9	0	7	7	9	3	5	9	4	5
5	8	5	2	7	4	5	7	0	9	6	1	6	0	0	8
1	0	5	2	7	0	2	5	2	6	8	9	3	8	2	6
8	7	7	0	8	7	8	1	4	4	3	2	9	4	5	4
9	0	1	7	9	3	3	4	6	5	9	8	2	5	8	6
2	9	3	2	1	3	1	2	9	0	5	4	5	2	7	1
1	8	2	0	7	1	6	8	7	5	4	1	7	7	1	6
1	2	2	7	2	5	7	3	3	1	2	8	4	3	2	5
